# Supplementary material for: The High Osmolarity Glycerol Mitogen-Activated Protein Kinase regulates glucose catabolite repression in filamentous fungi
Source: PLoS Genet. 2020 Aug 25;16(8):e1008996. doi: 10.1371/journal.pgen.1008996 (PMC7473523; doi:10.1371/journal.pgen.1008996)
Supplement: S1 Table — List of proteins identified by MS as interaction partners for Ste7-GFP, MpkB-GFP and PbsA-GFP in carbon catabolite de-repressing (xylan) and repressing (xylan and glucose) conditions. GFP-tagged proteins were immunoprecipitated with GFP-trap beads in the aforementioned conditions, before being submitted to MS analysis. (XLSX) [file pgen.1008996.s005.xlsx]

## Sheet: specific Ste7 xylan
Systematic	Sum PEP Score	Coverage [%]	# Peptides	# PSMs	# Unique Peptides	# Protein Groups	# AAs	MW [kDa]	calc. pI	Score Mascot: A Mascot	Score Sequest HT: A Sequest HT	# Peptides (by Search Engine): A Mascot	# Peptides (by Search Engine): A Sequest HT	Name	Description
AN3422	434.665	77	40	481	40	1	539	58.9	9.26	5569	823.6	40	40	ste7	MAP kinase kinase (MAPKK), component of a signaling module SteD-SteC-MkkB-MpkB that controls coordination of development and secondary metabolism; mutants have a moderate growth defect and display arrested sexual development
AN2269	298.582	68	42	129	42	1	886	97.7	7.84	1425	195.97	42	42	steC	Mitogen-activated protein kinase kinase (MAPKK), component of a signaling module SteD-SteC-MkkB-MpkB that controls coordination of development and secondary metabolism; mutant has a moderate growth defect and arrested sexual development
AN7252	124.425	65	25	74	25	1	494	54.3	5.82	629	112.41	25	25	steD	Component of the MAP kinase signaling module that includes SteC, MkkB, MpkB, and controls coordination of development and secondary metabolism
AN9067	155.155	42	25	64	25	1	978	109.9	6.34	709	107.2	24	25	tinC	Protein identified by two-hybrid interaction with NimA kinase; TinC is cytoplasmic throughout interphase and is also present in nuclei during mitosis
AN2731	94.655	63	16	52	16	1	412	45.4	6.16	419	72.63	16	16		Ortholog(s) have ATPase activator activity, unfolded protein binding activity
AN2904	93.748	67	16	45	15	1	422	47.1	5.36	512	64.27	16	15		Putative 26S proteasome regulatory subunit; ortholog of S. cerevisiae Rpt3p
AN3075	71.334	49	18	45	18	1	637	71.8	6.29	205	54.08	16	18	oefC	Zinc finger protein of unknown function; overexpression confers the "fluffy" phenotype
AN6988	103.646	50	16	45	15	1	389	43.4	8.18	575	82.86	16	15		Ortholog(s) have protein domain specific binding activity
AN0596	78.356	24	17	40	17	1	1132	123.9	5.08	460	69.14	17	17	ddbA	Putative DNA damage binding protein involved in the DNA damage response; homolog of human DDB1; NeddH-associated protein
AN0481	98.282	26	17	38	17	1	1114	124	5.86	521	68.21	17	15		Protein of unknown function
AN5774	91.879	15	17	35	17	1	1899	209.5	6.62	552	69.59	16	17		Ortholog(s) have protein complex scaffold activity
AN4182	51.671	40	14	34	14	1	323	36.6	7.28	206	46.96	14	14	nimX	Cyclin-dependent protein kinase involved in cell cycle control; required for cell cycle progression through G1 and G2; regulated by NimE cyclin and NimT phosphatase; homolog of S. pombe cdc2; transcript camptothecin upregulated
AN10734	69.474	11	15	32	15	1	2672	291.6	5.62	248	48.67	15	15		Ortholog(s) have role in regulation of translational elongation and cytosolic ribosome, mitochondrion localization
AN2549	68.943	45	13	32	13	1	565	62.7	6.46	318	51.42	13	12	easD	Putative acyl-CoA ligase; required for emericellamide biosynthesis; emericellamide (eas) biosynthetic gene cluster member
AN0740	61.882	49	13	31	13	1	479	53.1	5.57	254	49.29	13	12		Has domain(s) with predicted oxidoreductase activity, oxidoreductase activity, acting on the aldehyde or oxo group of donors, NAD or NADP as acceptor activity and role in oxidation-reduction process
AN0948	57.563	25	14	30	14	1	753	84.2	7.3	373	42.92	14	14		Has domain(s) with predicted ATP binding, ATPase activity, nucleoside-triphosphatase activity, nucleotide binding activity
AN10071	53.418	32	12	30	12	1	650	71.8	7.37	208	38.68	12	12		Has domain(s) with predicted RNA binding activity
AN3719	51.607	48	12	29	12	1	354	41	6.9	245	38.8	11	12	mpkB	MAP kinase, component of a signaling module SteD-SteC-MkkB-MpkB that controls coordination of development and secondary metabolism; phosphorylates VeA in vitro; mutant has moderate growth defect and arrested sexual development
AN5747	58.204	45	13	29	12	1	393	44.2	5.81	362	43.35	13	12		Ortholog(s) have protein domain specific binding activity
AN4547	56.828	25	13	28	13	1	917	100.6	5.55	339	44.7	13	13		Ortholog(s) have role in establishment or maintenance of cell polarity and cytosol localization
AN4016	34.532	43	7	25	1	1	128	14.6	9.83	163	30.54	6	7		Possible pseudogene, similar to 60S ribosomal protein L40
AN4479	50.593	17	13	23	13	1	1297	142.7	5.41	231	34.72	11	12	nikA	Putative histidine-specific protein kinase, part of a two-component signal transduction phosphorelay system involved in response to fungicides; mutant has a strong growth defect
AN0565	49.937	10	12	22	12	1	2275	249.4	6.32	283	38.45	11	11	pyrABCN	Multifunctional enzyme with carbamoyl-phosphate synthase (CPSase) and aspartate carbamoyltransferase (ATCase) activities that catalyze the first two steps in pyrimidine biosynthesis
AN10020	51.083	20	10	22	10	1	906	100.7	4.98	222	39.04	10	10		Ortholog(s) have role in proteasome-mediated ubiquitin-dependent protein catabolic process and cytosol, nuclear periphery localization
AN2213	44.04	31	8	20	8	1	460	51.1	5.85	215	36.81	8	8		Ortholog(s) have proteasome-activating ATPase activity
AN3072	45.771	27	10	20	10	1	856	94.3	5.57	216	33.39	10	10		Has domain(s) with predicted nucleic acid binding, nucleotide binding activity
AN6490	41.945	34	9	20	9	1	315	34.6	6.58	213	29.22	8	9		Putative phosphorylase with a predicted role in nucleotide salvage pathways
AN0539	42.483	9	8	19	8	1	1357	151.6	5.27	374	31.81	8	8		Ortholog of Aspergillus kawachii : Aspka1_0181433 and Aspergillus acidus : Aspfo1_0142555
AN1263	31.881	37	9	19	9	1	449	48.8	6.47	154	25.31	9	9		Putative adenosylhomocysteinase with a predicted role in methionine metabolism; expression reduced after exposure to farnesol
AN3134	42.406	22	7	18	7	1	538	58.9	6.21	285	33.06	7	7		Ortholog(s) have role in cellular response to drug and chaperonin-containing T-complex, nucleus localization
AN7367	44.019	39	8	18	8	1	347	37.6	5.6	208	34.79	8	8		Has domain(s) with predicted hydrolase activity, acting on carbon-nitrogen (but not peptide) bonds activity and role in nitrogen compound metabolic process
AN9120	22.325	10	9	18	9	1	1252	141.6	6.76	127	18.35	9	9		Ortholog(s) have DNA binding, DNA-directed RNA polymerase activity, RNA binding activity and role in chromatin silencing by small RNA, transcription from RNA polymerase II promoter
AN1025	40.769	16	9	17	9	1	1076	119	6.55	209	26.29	9	8		Predicted GTPase activating protein
AN5121	34.59	34	7	17	7	1	349	39	5.99	180	16.64	7	6		Protein similar to proteasome regulatory subunit 8; menadione stress-induced protein
AN2917	28.886	23	8	16	8	1	439	48.9	7.2	139	20.9	8	8		Ortholog(s) have role in positive regulation of RNA polymerase II transcriptional preinitiation complex assembly, positive regulation of protein catabolic process and proteasome regulatory particle assembly, more
AN2918	32.07	27	8	16	8	1	536	57.6	8.37	235	28.81	7	7	cct4	Putative chaperonin complex component, TCP-1 delta subunit; ortholog of S. cerevisiae Cct4p; expression reduced after exposure to farnesol
AN10153	25.526	6	5	14	5	1	1313	149	6.62	123	19.56	5	5	sskB	Mitogen activated protein kinase kinase kinase (MAPKKK) of the HOG signaling pathway that regulates osmotic stress response; mutants show growth inhibition in 1.5 M sucrose and sensitivity to NaCl
AN10182	34.864	32	6	14	6	1	345	37.4	4.89	156	19.9	6	4		Putative translation initiation factor 3, subunit f (eIF-3f); expression reduced after exposure to farnesol
AN1700	21.697	7	7	14	7	1	1144	125.6	5.01	106	16.44	7	7		Putative 26S proteasome regulatory subunit; transcript upregulated in response to camptothecin
AN3019	26.12	30	7	14	7	1	276	30.6	4.87	155	22.39	7	7		Ortholog(s) have role in proteasome-mediated ubiquitin-dependent protein catabolic process and CENP-A containing chromatin, nucleus, proteasome regulatory particle, lid subcomplex, proteasome storage granule localization
AN4848	31.107	29	7	14	7	1	440	48.4	6.33	226	18.75	7	7		Ortholog of A. niger CBS 513.88 : An18g00170, A. oryzae RIB40 : AO090003001413, Aspergillus wentii : Aspwe1_0044821, Aspwe1_0142113 and Aspergillus versicolor : Aspve1_0178335
AN6364	29.223	10	8	14	8	1	1215	139.4	6.25	109	21.16	6	7	sudA	Protein of the chromosome scaffold, involved with BimD in chromosome segregation; member of the DA-box protein family; transcript upregulated in response to camptothecin
AN4563	21.558	30	7	13	7	1	370	42.6	9.55	91	17.82	7	6	ckiA	Casein kinase I; required for delivery of amino acid transporters to the plasma membrane; mutants arrest as short germings
AN6508	16.284	27	7	13	7	1	394	45.2	8.51	103	14.55	7	6	gsk3	Protein kinase; transcript upregulated in response to camptothecin; mutants have brown pigment, a conidiaton defect and a strong growth defect but defects remediated by sucrose; required for nuclear import of CrzA under alkaline pH stress
AN0866	17.46	12	6	12	6	1	702	77.9	7.59	73	15.88	6	6		Ortholog of A. nidulans FGSC A4 : AN3519, AN2646, AN0587, AN7370 and A. fumigatus Af293 : Afu1g15200, Afu3g03790, Afu4g14040, Afu5g06900, Afu7g08575
AN1047	18.919	12	6	12	6	1	724	81.1	5.22	106	13.63	6	6		Putative heat shock protein
AN2238	22.634	19	5	12	5	1	377	40.2	9.32	114	14.8	5	5		Ortholog(s) have cytosol, nucleus localization
AN2530	23.254	36	5	12	4	1	181	20.3	6.57	135	20.13	5	5	hsp30	Heat shock protein 30; expression and protein levels upregulated after exposure to farnesol
AN5713	22.633	17	6	12	6	1	563	60.8	6.48	171	18.63	6	6	cct7	Putative chaperonin complex component, TCP-1 eta subunit; ortholog of S. cerevisiae Cct7p; expression reduced after exposure to farnesol
AN0075	20.21	25	6	11	6	1	368	40	6.32	127	17.45	5	6	tigA	Putative protein disulfide isomerase
AN5799	21.513	17	5	11	5	1	456	48.8	6.37	110	15.1	4	5		Putative gamma-glutamyl phosphate reductase with a predicted role in proline metabolism
AN10087	18.514	32	4	10	4	1	256	28.3	4.77	100	13.05	4	4		PASA transcript
AN11898	24.809	37	5	10	5	1	283	30.3	4.73	96	17.78	5	5		Ortholog of A. fumigatus Af293 : Afu7g05420, Aspergillus wentii : Aspwe1_0101341, Aspergillus sydowii : Aspsy1_0159682 and Aspergillus terreus NIH2624 : ATET_06393
AN2412	22.12	15	4	10	4	1	414	46.8	6.87	157	15.98	4	4	cmkA	Calcium/calmodulin-dependent protein kinase A; essential for growth and nuclear division; expression downregulated by farnesol; transcript upregulated by camptothecin; mutants have a moderate growth defect and increased pigment production
AN2998	20.841	10	5	10	5	1	1031	110.7	8.34	96	17.46	5	5		Putative multifunctional enzyme with a predicted role in one-carbon metabolism; palA-dependent expression independent of pH
AN5781	17.722	40	5	10	5	1	205	23.4	5.52	94	14.32	5	5		Putative 30 kilodalton heat shock protein; transcript levels increase during the unfolded-protein response (UPR); palA-dependent expression independent of pH
AN5899	24.559	8	5	10	5	1	1179	132.7	8.21	143	20.04	5	5	smcB	Putative condensin
AN6157	24.067	36	5	10	5	1	274	30.1	6.81	127	14.31	5	5	pyrG	Orotidine-5'-phosphate decarboxylase; enzyme of the pyrimidine biosynthesis pathway; pyrG89 mutant induces sexual development and is sensitive to excess uracil
AN7428	20.871	13	5	10	5	1	681	75.7	5.97	154	15.02	5	5		Ortholog(s) have role in macroautophagy and cytosol, nucleus localization
AN7441	15.348	21	5	10	5	1	472	51.4	5.38	29	12.75	5	5		Ortholog(s) have ATP-dependent 3'-5' DNA helicase activity, histone acetyltransferase activity, nucleosomal histone binding activity
AN8261	15.035	22	5	10	5	1	366	41.3	7.39	82	14.3	5	5	phoA	Cyclin-dependent protein kinase; role in regulation of development in response to phosphate availability; interacts with cyclin Pho80; lethal in combination with mutations in phoB; mutant is sensitive to NaCl
AN0411	15.97	43	5	9	5	1	189	21.4	6.42	75	10.75	5	4		Putative GTPase with a predicted role in ER to Golgi transport
AN11411	12.447	52	5	9	5	1	56	6.7	10.21	119	9.53	5	4		Ortholog(s) have structural constituent of ribosome activity and cytosolic small ribosomal subunit, nucleus, yeast-form cell wall localization
AN1379	20.259	29	5	9	5	1	362	39.7	7.71	78	14.4	5	4	sonA	Putative nuclear pore complex protein; extragenic suppressor of nimA1; similar to Schizosaccharomyces pombe Rae1 and Saccharomyces cerevisiae Gle2
AN2302	17.767	52	4	9	4	1	161	18.6	4.6	92	15	4	4	sconC	Skp1-related protein with a predicted role in sulfur metabolism; regulated by sulfur metabolite repression; NeddH-associated protein
AN7501	20.488	32	5	9	5	1	271	29.9	4.91	151	12.84	5	4		Ortholog(s) have cytosol, nucleus localization
AN1971	20.114	19	4	8	4	1	458	49.8	6.42	105	14.46	4	4		Ortholog(s) have ATP-dependent 3'-5' DNA helicase activity, ATP-dependent 5'-3' DNA helicase activity, sequence-specific DNA binding activity
AN3555	15.094	33	4	8	3	1	180	20.3	6.37	101	13.19	4	4		Small heat-shock protein; Hsp30p ortholog/paralog; expression upregulated after exposure to farnesol; palA-dependent expression independent of pH
AN4775	18.247	12	4	8	4	1	487	56.4	7.17	87	9.24	4	4		Ortholog(s) have role in cullin deneddylation, positive regulation of mitotic metaphase/anaphase transition, proteasome-mediated ubiquitin-dependent protein catabolic process
AN7892	16.281	41	4	8	4	1	184	20.8	6.13	32	7.21	4	3		Small heat-shock protein; molecular chaperone; expression upregulated after exposure to farnesol
AN0299	13.105	14	4	7	4	1	366	40.7	6.68	119	8.02	4	3		Putative chitinase; glycoside hydrolase family 18 (GH18) protein with a predicted role in chitin hydrolysis
AN6252	12.381	18	4	7	4	1	333	36.7	4.64	84	6.26	4	3		Ortholog(s) have DNA binding, RNA polymerase II activity, RNA-directed RNA polymerase activity, role in response to drug, termination of RNA polymerase II transcription and DNA-directed RNA polymerase II, core complex, cytosol localization
AN0385	19.106	16	3	6	3	1	394	42.8	6.1	96	12.71	3	3		Putative branched chain amino acid aminotransferase with a predicted role in branched chain amino acid biosynthesis
AN0446	11.386	6	3	6	3	1	867	94.5	6.8	40	6.28	3	3		Ortholog of A. fumigatus Af293 : Afu1g04670, A. niger CBS 513.88 : An01g03450, A. oryzae RIB40 : AO090003000896, Aspergillus wentii : Aspwe1_0105170 and Aspergillus sydowii : Aspsy1_0144835
AN0665	8.674	28	3	6	3	1	315	33.9	4.72	26	8.67	3	3	aneA	Coatomer subunit epsilon involved in vesicle transport; mutants are defective in cleistothecium formation
AN0673	11.304	12	3	6	3	1	388	43.7	6.39	59	6.99	3	3		Protein with a predicted role in actin assembly; similar to Saccharomyces cerevisiae Arp2p
AN0931	11.336	12	3	6	3	1	651	68.4	6.2	53	10.22	3	3	pbsA	Mitogen activated protein kinase kinase (MAPKK) of the HOG signaling pathway that regulates osmotic stress response; mutants are sensitive to NaCl and 1.5 M sucrose
AN10562	8.223	23	3	6	3	1	213	23.7	7.24	53	6.23	3	3	msrA	Putative methionine sulfoxide reductase with a predicted role in the reduction of methionine sulfoxide to methionine
AN1288	17.58	7	3	6	3	1	734	78.3	9.5	97	11.87	3	3		Ortholog of A. fumigatus Af293 : Afu1g09770, A. niger CBS 513.88 : An08g01580, A. oryzae RIB40 : AO090012000866, Aspergillus wentii : Aspwe1_0036503 and Aspergillus sydowii : Aspsy1_0025457
AN1757	15.502	18	3	6	3	1	255	28.2	6.32	104	10.32	3	3	ssfA	Predicted alpha 3 subunit of the 20S core proteasome; involved in N-myristoylation and cell morphogenesis
AN1918	13.119	7	3	6	3	1	600	66.4	6.25	118	10.9	3	3	acuF	Putative phosphoenolpyruvate carboxykinase with a predicted role in gluconeogenesis and glycolysis; transcriptionally induced by acetate and after exposure to farnesol
AN2212	12.556	16	2	6	2	1	246	27.3	5.22	72	6.37	2	2		Putative ubiquitin-conjugating enzyme; transcript upregulated in response to camptothecin
AN3598	7.309	43	3	6	3	1	108	11.6	7.18	68	9.11	3	3	fprA	Putative peptidyl-prolyl cis-trans isomerase; FKBP12 homolog; mutant displays reduced growth on 2-pyrrolidone and enhanced growth on threonine
AN1904	13.293	14	3	5	3	1	548	59.8	5.66	79	9.34	3	2		Ortholog(s) have chaperonin-containing T-complex localization
AN5666	7.626	19	3	5	3	1	330	37.9	4.96	46	6.61	2	3	mpkA	Putative mitogen-activated protein kinase (MAP kinase) involved in conidial germination and polarized growth; mutants arrest as branched germlings, phenotype is remediated by sucrose and NaCl; reduced growth on AVICEL medium
AN8790	8.852	12	3	5	3	1	581	64	6.18	17	5.38	3	2	xkiA	Putative D-xylulokinase with a predicted role in xylulose metabolism; transcriptionally induced by growth on xylose
AN8860	8.198	21	3	5	3	1	177	20.1	4.45	44	8.53	2	3		Ortholog(s) have ATP binding, nucleoside-triphosphatase activity
AN9008	12.616	4	3	5	3	1	1280	140.7	5.39	83	7.65	3	2	fphA	Phytochrome photoreceptor, a red-light sensor that represses sexual development under red light; activator of polarized growth in the dark; binds chromophore biliverdin; interacts with VeA and LreB
AN9359	13.272	10	3	5	3	1	667	72.4	5.19	72	7.55	3	2		Ortholog(s) have DNA translocase activity
AN1017	8.806	7	2	4	2	1	379	43.2	5.6	80	7.56	2	2	SakA	Putative mitogen-activated protein kinase (MAPK) involved in osmotic stress response; highly up-regulated under osmotic stress conditions; required for sexual development and sporulation; mutant sensitive to NaCl
AN10371	7.1	27	2	4	2	1	103	11.5	6.67	43	5.24	2	2		Ortholog of A. fumigatus Af293 : Afu3g07945, A. oryzae RIB40 : AO090005001494, Neosartorya fischeri NRRL 181 : NFIA_069220, Aspergillus wentii : Aspwe1_0029211 and Aspergillus versicolor : Aspve1_0127963
AN10946	10.121	5	2	4	2	1	704	74.5	9.26	65	8.04	2	2		Ortholog of A. fumigatus Af293 : Afu6g09920, A. niger CBS 513.88 : An11g07970, A. oryzae RIB40 : AO090001000626, Neosartorya fischeri NRRL 181 : NFIA_055650 and Aspergillus wentii : Aspwe1_0045804
AN1911	5.728	14	2	4	2	1	439	48.4	7.15	19	3.23	2	2		Putative mannose-1-phosphate guanyltransferase
AN2163	9.106	8	2	4	2	1	283	31.2	7.47	81	6.13	2	2	kapG	Nonessential protein with similarity to yeast karyopherin Kap114p
AN2907	8.095	7	2	4	2	1	448	51.3	5.41	76	4	2	2		Ortholog(s) have role in cellular protein localization, eukaryotic translation initiation factor 3 complex assembly, positive regulation of proteasomal ubiquitin-dependent protein catabolic process
AN2969	3.318	7	2	4	2	1	387	42.7	7.33	24	4.87	2	2		Ortholog(s) have DNA clamp loader activity and role in UV-damage excision repair, leading strand elongation, mitotic DNA replication checkpoint, sister chromatid cohesion
AN2999	5.101	5	2	4	2	1	493	55.1	8.97	50	6.45	2	2	idpA	Putative isocitrate dehydrogenase (NADP+) with a predicted role in the TCA cycle; regulated by carbon source; alternative transcription start sites specify mitochondrial or cytoplasmic and peroxisomal protein localization
AN4223	11.248	2	2	4	2	1	2074	229.2	4.72	81	7.48	2	2		Ortholog of A. fumigatus Af293 : Afu1g06330, A. niger CBS 513.88 : An18g05040, A. oryzae RIB40 : AO090001000414, Aspergillus wentii : Aspwe1_0038234 and Aspergillus sydowii : Aspsy1_0091021
AN4315	6.907	7	2	4	2	1	751	83	6.27	0	7.05	2	2		Ortholog(s) have role in regulation of translational elongation and cytosolic ribosome localization
AN5972	7.202	6	2	4	2	1	853	94.5	4.97	44	6.66	2	2		Ortholog(s) have ubiquitin binding activity
AN6070	6.934	3	2	4	2	1	1019	112	7.31	26	4.46	2	2		Ortholog(s) have ATP-dependent 3'-5' DNA helicase activity, ATP-dependent four-way junction helicase activity, DNA replication origin binding, chromatin binding and single-stranded DNA binding, more
AN6080	11.85	31	2	4	2	1	200	21.9	4.88	49	8.93	2	2		Ortholog(s) have role in retrograde vesicle-mediated transport, Golgi to ER and COPI vesicle coat, cytosol, nucleus localization
AN6231	7.191	7	2	4	2	1	723	77.5	6.1	28	6.56	2	2	trpB	Tryptophan synthase involved in tryptophan biosynthesis; transcription is regulated by the cross-pathway control of amino acid biosynthesis; repressed by starvation-induced autophagy; protein induced by farnesol
AN6705	11.432	5	2	4	2	1	691	75.1	5.2	53	6.9	2	2		Ortholog(s) have DNA binding, DNA translocase activity
AN7000	11.187	12	2	4	2	1	440	47.2	5.97	70	7.53	2	2		Putative succinate-CoA ligase (ADP-forming) with a predicted role in the TCA cycle
AN7030	7.494	6	2	4	2	1	616	68.1	7.65	38	5.39	2	2	bemA	Polarisome component required for conidiation and vacuolar fusion; has similarity to Saccharomyces cerevisiae Bem1p
AN7697	6.414	4	2	4	2	1	838	90.2	9.28	25	1.77	2	2	sskA	Response regulator, part of a two-component signal transducer involved in the HOG signaling pathway that regulates osmotic stress response; transcript induced by hydrogen peroxide; null spores are heat labile and lose viability at 4 degrees
AN8565	6.126	8	2	4	2	1	517	56.4	7.2	30	0	2	2	cysA	Putative serine O-acetyltransferase with a predicted role in cysteine metabolism
AN8820	6.778	8	2	4	2	1	549	63	5.62	24	5.28	2	2	cnaA	Catalytic subunit of the calmodulin-dependent protein phosphatase (calcineurin A), required for cell cycle progression and for nucleocytoplasmic transport of CrzA in response to stress
AN8831	11.831	14	2	4	2	1	220	25.2	5.15	78	8.79	2	2	ampB	Ortholog(s) have role in actin filament organization, hyphal growth, mitotic actomyosin contractile ring assembly, positive regulation of GTPase activity and small GTPase mediated signal transduction, more
AN1868	2.319	11	2	3	2	1	494	53.2	7.28	0	0	1	2		Putative glycerol dehydrogenase with a predicted role in glycerol metabolism; protein expressed at decreased levels in a hapX mutant versus wild-type
AN2021	8.451	5	2	3	2	1	1311	144.9	5.96	52	4.73	2	1		Ortholog of A. nidulans FGSC A4 : AN8468, A. fumigatus Af293 : Afu7g00550 and A. niger CBS 513.88 : An15g05630, An11g03460, An11g07530, An04g03850, An09g00640
AN2149	6.193	8	2	3	2	1	568	61.9	6.84	33	3.01	1	2	cct1	Putative chaperonin complex component, TCP-1 alpha subunit; ortholog of S. cerevisiae Tcp1p; expression reduced after exposure to farnesol
AN4269	5.72	36	2	3	2	1	129	14.5	6.79	21	0	2	1		Ortholog(s) have DNA binding, RNA polymerase II activity, RNA-directed RNA polymerase activity, role in termination of RNA polymerase II transcription and DNA-directed RNA polymerase II, core complex, cytosol localization
AN4915	7.02	15	2	3	2	1	258	27.1	4.83	29	4.13	2	1	rabA	Putative RAB family GTPase; co-localizes with early endosomes; mutants have atypically small vacuoles
AN8056	6.468	6	2	3	2	1	1114	123.7	5.29	0	3.16	1	2		Ortholog(s) have ATPase activity, DNA/DNA annealing activity, role in mitotic chromosome condensation and cytosol, nuclear condensin complex localization
AN8874	5.997	6	2	3	2	1	794	88.2	6.84	65	2.94	2	1		Ortholog(s) have GTPase activity, protein homodimerization activity
Systematic				Systematic name, reference strain
Sum PEP Score				The sum of the ion scores of all peptides that were identified
Coverage [%]				The porcentage of protein sequence covered by identified peptides
# Peptides				The total number of distint peptide sequence identified in the protein group
# PSMs				The number of peptide spectrum matches
# Unique Peptides				The number of peptide sequence that are unique to a protein group
# Protein Groups				The number of groups of proteins
# AAs				The number of aminoacids of the protein
MW [kDa]				The molecular weight of the protein identified
calc. pI				The calculated Isoelectric point of the protein
Score Mascot: A Mascot				The statistical score for how well the experiment data match the database sequence
Score Sequest HT: A Sequest HT				The sum of the scores of the individual peptides from the Sequest HT search
# Peptides (by Search Engine): A Mascot				The number of distinct peptide sequences in a protein group from the Mascot search
# Peptides (by Search Engine): A Sequest HT				The number of distinct peptide sequences in a protein group from the Sequest HT search
Name				Standard name

## Sheet: specific MpkB xylan
Systematic	Sum PEP Score	Coverage [%]	# Peptides	# PSMs	# Unique Peptides	# Protein Groups	# AAs	MW [kDa]	calc. pI	Score Mascot: A Mascot	Score Sequest HT: A Sequest HT	# Peptides (by Search Engine): A Mascot	# Peptides (by Search Engine): A Sequest HT	Name	Description
AN3719	358.359	86	39	741	39	1	354	41	6.9	5846	1031.59	39	39	mpkB	MAP kinase, component of a signaling module SteD-SteC-MkkB-MpkB that controls coordination of development and secondary metabolism; phosphorylates VeA in vitro; mutant has moderate growth defect and arrested sexual development
AN6560	232.681	70	26	189	26	1	459	49.2	10.52	2096	278.26	24	25		Ortholog of A. fumigatus Af293 : Afu6g04600, A. niger CBS 513.88 : An15g00728, A. oryzae RIB40 : AO090701000086, Aspergillus wentii : Aspwe1_0324754 and Aspergillus sydowii : Aspsy1_0037161
AN5603	291.512	53	46	151	46	1	1218	134.1	6.62	1854	240.81	43	45		Ortholog of A. nidulans FGSC A4 : AN3743, A. fumigatus Af293 : Afu4g11320, Afu7g04400, A. niger CBS 513.88 : An13g00980, An04g05280 and A. oryzae RIB40 : AO090005000127
AN2290	113.38	36	20	73	20	1	692	76.6	6.93	746	114.71	20	19	steA	STE-like transcription factor with homeobox and zinc finger domains; null mutation blocks sexual cycle but not asexual development, forms Hulle cells but no ascogenous tissue nor cleistothecia
AN3422	78.407	49	17	40	17	1	539	58.9	9.26	463	73.04	17	17	ste7	MAP kinase kinase (MAPKK), component of a signaling module SteD-SteC-MkkB-MpkB that controls coordination of development and secondary metabolism; mutants have a moderate growth defect and display arrested sexual development
AN2142	71.255	37	12	30	12	1	553	60.6	5.11	510	53.73	12	12	kapA	Karyopherin (importin) alpha, involved in protein import into nucleus
AN5168	55.614	15	11	25	11	1	1299	142.8	6.48	329	41.15	10	11		Has domain(s) with predicted nucleoside-triphosphatase activity, nucleotide binding activity
AN4544	31.899	18	9	18	9	1	702	76	6.81	205	31.13	9	9	msgA	Putative dual-specificity protein tyrosine/serine/threonine phosphatase
AN1263	32.636	28	7	14	7	1	449	48.8	6.47	141	19.08	7	7		Putative adenosylhomocysteinase with a predicted role in methionine metabolism; expression reduced after exposure to farnesol
AN8862	24.998	8	8	14	8	1	1569	179	6.99	145	24.7	6	8	myoV	Myosin V; involved in the movement of vesicles to the hyphal tip; essential for polarized growth in the absence of microtubules
AN0075	18.314	22	5	10	5	1	368	40	6.32	95	16.06	5	5	tigA	Putative protein disulfide isomerase
AN0906	16.544	14	4	10	4	1	872	96.1	4.73	75	15.16	4	4	kapB	Essential nuclear transport protein
AN6900	16.309	35	4	10	4	1	249	27.1	6.13	94	19.35	4	4	tpiA	Putative triose-phosphate isomerase with a predicted role in gluconeogenesis and glycolysis; protein induced by farnesol
AN0565	17.776	4	4	8	4	1	2275	249.4	6.32	85	15.68	4	4	pyrABCN	Multifunctional enzyme with carbamoyl-phosphate synthase (CPSase) and aspartate carbamoyltransferase (ATCase) activities that catalyze the first two steps in pyrimidine biosynthesis
AN2904	14.294	18	4	8	3	1	422	47.1	5.36	81	13.1	4	4		Putative 26S proteasome regulatory subunit; ortholog of S. cerevisiae Rpt3p
AN5799	15.35	12	3	8	3	1	456	48.8	6.37	96	13.47	3	3		Putative gamma-glutamyl phosphate reductase with a predicted role in proline metabolism
AN10087	3.693	22	2	6	2	1	256	28.3	4.77	17	2.14	2	2		PASA transcript
AN10182	11.729	18	2	6	2	1	345	37.4	4.89	34	6.41	2	2		Putative translation initiation factor 3, subunit f (eIF-3f); expression reduced after exposure to farnesol
AN2980	7.354	29	3	6	3	1	109	12.3	11.22	73	6.08	2	3		Ortholog(s) have structural constituent of ribosome activity, role in cytoplasmic translation and cytosolic large ribosomal subunit, nucleolus localization
AN3070	14.151	13	3	6	3	1	541	59.1	6.49	49	9.58	3	3		Ortholog(s) have chaperonin-containing T-complex, nucleus localization
AN3134	12.75	13	3	6	3	1	538	58.9	6.21	86	9.85	3	3		Ortholog(s) have role in cellular response to drug and chaperonin-containing T-complex, nucleus localization
AN6988	12.442	12	3	6	2	1	389	43.4	8.18	87	10.06	3	3		Ortholog(s) have protein domain specific binding activity
AN0411	8.271	31	3	5	3	1	189	21.4	6.42	66	6.34	3	2		Putative GTPase with a predicted role in ER to Golgi transport
AN12246	5.515	29	2	4	2	1	92	10.1	10.45	87	6.44	2	2		Ortholog(s) have cytosolic large ribosomal subunit localization
AN2343	9.886	17	2	4	2	1	215	23.8	5.47	54	5.69	2	2		Putative nitroreductase; intracellular, menadione stress-induced protein
AN2903	6.584	6	2	4	2	1	394	42.8	4.97	54	6.11	2	2	pepE	Aspartic protease; protein expressed at decreased levels in a hapX mutant versus wild-type
AN2999	8.526	5	2	4	2	1	493	55.1	8.97	60	4.17	2	2	idpA	Putative isocitrate dehydrogenase (NADP+) with a predicted role in the TCA cycle; regulated by carbon source; alternative transcription start sites specify mitochondrial or cytoplasmic and peroxisomal protein localization
AN3112	6.36	5	2	4	2	1	532	59.4	6.99	52	7.74	2	2	ugmA	UDP-galactopyranose mutase, a flavoenzyme that converts UDP-galactopyranose to UDP-galactofuranose, a central enzyme in in galactofuranose biosynthesis; involved in cell wall biogenesis
AN4547	6.701	5	2	4	2	1	917	100.6	5.55	43	3.19	2	2		Ortholog(s) have role in establishment or maintenance of cell polarity and cytosol localization
AN5744	4.768	8	2	4	2	1	270	30.6	4.87	46	5.59	2	2		Putative 14-3-3-like protein; transcript upregulated in response to camptothecin
AN1923	7.675	5	2	3	2	1	555	61	7.4	51	6.2	1	2		Putative alanine transaminase with a predicted role in alanine and aspartate metabolism; intracellular, menadione stress-induced protein
AN2047	6.708	19	2	3	2	1	149	17	4.27	36	3.43	2	1	CaM	Calmodulin; EF-hands containing calcium binding protein; required for normal progression through the cell-cycle; localizes to hyphal tips and transiently to sites of septation; transcript upregulated in response to camptothecin
AN2317	7.754	18	2	3	2	1	154	16.7	5.64	84	6.54	1	2		Predicted actin depolymerizing protein with similarity to Saccharomyces cerevisiae Cof1p
AN3598	2.451	30	2	3	2	1	108	11.6	7.18	18	4.58	1	2	fprA	Putative peptidyl-prolyl cis-trans isomerase; FKBP12 homolog; mutant displays reduced growth on 2-pyrrolidone and enhanced growth on threonine
Systematic				Systematic name, reference strain
Sum PEP Score				The sum of the ion scores of all peptides that were identified
Coverage [%]				The porcentage of protein sequence covered by identified peptides
# Peptides				The total number of distint peptide sequence identified in the protein group
# PSMs				The number of peptide spectrum matches
# Unique Peptides				The number of peptide sequence that are unique to a protein group
# Protein Groups				The number of groups of proteins
# AAs				The number of aminoacids of the protein
MW [kDa]				The molecular weight of the protein identified
calc. pI				The calculated Isoelectric point of the protein
Score Mascot: A Mascot				The statistical score for how well the experiment data match the database sequence
Score Sequest HT: A Sequest HT				The sum of the scores of the individual peptides from the Sequest HT search
# Peptides (by Search Engine): A Mascot				The number of distinct peptide sequences in a protein group from the Mascot search
# Peptides (by Search Engine): A Sequest HT				The number of distinct peptide sequences in a protein group from the Sequest HT search
Name				Standard name

## Sheet: specific PbsA xylan
Systematic	Sum PEP Score	Coverage [%]	# Peptides	# PSMs	# Unique Peptides	# Protein Groups	# AAs	MW [kDa]	calc. pI	Score Mascot: A Mascot	Score Sequest HT: A Sequest HT	# Peptides (by Search Engine): A Mascot	# Peptides (by Search Engine): A Sequest HT	Name	Description
AN0931	132.101	42	20	84	20	1	651	68.4	6.2	860	136.46	20	19	pbsA	Mitogen activated protein kinase kinase (MAPKK) of the HOG signaling pathway that regulates osmotic stress response; mutants are sensitive to NaCl and 1.5 M sucrose
AN5781	46.957	66	10	27	10	1	205	23.4	5.52	264	35.7	10	10		Putative 30 kilodalton heat shock protein; transcript levels increase during the unfolded-protein response (UPR); palA-dependent expression independent of pH
AN4016	26.312	43	6	22	1	1	128	14.6	9.83	154	31.57	5	6		Possible pseudogene, similar to 60S ribosomal protein L40
AN2530	31.504	57	7	19	6	1	181	20.3	6.57	167	23.37	6	7	hsp30	Heat shock protein 30; expression and protein levels upregulated after exposure to farnesol
AN2904	34.846	34	8	19	7	1	422	47.1	5.36	167	26.22	8	7		Putative 26S proteasome regulatory subunit; ortholog of S. cerevisiae Rpt3p
AN3830	27	31	9	17	9	1	567	62.1	6.39	83	17.58	8	9	ileA	L-threonine dehydratase with a predicted role in glycine, serine, and threonine metabolism
AN0942	29.242	32	6	16	6	1	386	41.3	6.02	136	25.8	6	6	ladA	Putative L-arabinitol 4-dehydrogenase with a predicted role in L-arabinose/arabitol and D-xylose/D,L-xylulose/xylitol metabolism; transcriptionally induced by growth on xylose
AN1263	21.834	29	7	15	7	1	449	48.8	6.47	118	16.72	6	7		Putative adenosylhomocysteinase with a predicted role in methionine metabolism; expression reduced after exposure to farnesol
AN2412	25.196	15	4	13	4	1	414	46.8	6.87	185	25.31	4	4	cmkA	Calcium/calmodulin-dependent protein kinase A; essential for growth and nuclear division; expression downregulated by farnesol; transcript upregulated by camptothecin; mutants have a moderate growth defect and increased pigment production
AN2731	21.923	18	5	13	5	1	412	45.4	6.16	110	15.35	4	5		Ortholog(s) have ATPase activator activity, unfolded protein binding activity
AN3555	18.386	42	5	12	4	1	180	20.3	6.37	124	16.89	5	5		Small heat-shock protein; Hsp30p ortholog/paralog; expression upregulated after exposure to farnesol; palA-dependent expression independent of pH
AN9067	27.384	9	5	12	5	1	978	109.9	6.34	133	23.12	5	5	tinC	Protein identified by two-hybrid interaction with NimA kinase; TinC is cytoplasmic throughout interphase and is also present in nuclei during mitosis
AN0565	22.599	6	6	11	6	1	2275	249.4	6.32	107	12.66	6	5	pyrABCN	Multifunctional enzyme with carbamoyl-phosphate synthase (CPSase) and aspartate carbamoyltransferase (ATCase) activities that catalyze the first two steps in pyrimidine biosynthesis
AN6490	19.431	23	5	11	5	1	315	34.6	6.58	95	15.93	5	4		Putative phosphorylase with a predicted role in nucleotide salvage pathways
AN0179	14.108	38	4	10	4	1	313	34.1	9.03	43	9.6	4	4		Putative oxidoreductase; protein induced by farnesol
AN3134	18.267	17	5	10	5	1	538	58.9	6.21	133	14.97	5	5		Ortholog(s) have role in cellular response to drug and chaperonin-containing T-complex, nucleus localization
AN5121	20.157	25	5	10	5	1	349	39	5.99	144	10.11	5	5		Protein similar to proteasome regulatory subunit 8; menadione stress-induced protein
AN8080	18.597	35	4	10	4	1	167	17.8	5.9	96	12.91	4	4		Ortholog(s) have thioredoxin peroxidase activity, role in cell redox homeostasis, cellular response to oxidative stress, response to metal ion and hyphal cell wall, peroxisome, plasma membrane, yeast-form cell wall localization
AN6508	15.133	12	4	9	4	1	394	45.2	8.51	58	10.63	3	4	gsk3	Protein kinase; transcript upregulated in response to camptothecin; mutants have brown pigment, a conidiaton defect and a strong growth defect but defects remediated by sucrose; required for nuclear import of CrzA under alkaline pH stress
AN5747	11.312	12	4	8	3	1	393	44.2	5.81	82	10.21	4	4		Ortholog(s) have protein domain specific binding activity
AN6988	21.56	18	4	8	3	1	389	43.4	8.18	101	15.08	4	4		Ortholog(s) have protein domain specific binding activity
AN7892	13.526	41	4	8	4	1	184	20.8	6.13	97	10.31	4	3		Small heat-shock protein; molecular chaperone; expression upregulated after exposure to farnesol
AN8722	8.778	15	4	8	4	1	369	41.6	7.85	40	11.52	4	4	sub2	Putative ATP-dependent RNA helicase; PalA-dependent expression independent of pH
AN10562	17.005	31	4	8	4	1	213	23.7	7.24	99	10.88	3	4	msrA	Putative methionine sulfoxide reductase with a predicted role in the reduction of methionine sulfoxide to methionine
AN10153	12.602	5	4	7	4	1	1313	149	6.62	58	9.3	3	4	sskB	Mitogen activated protein kinase kinase kinase (MAPKKK) of the HOG signaling pathway that regulates osmotic stress response; mutants show growth inhibition in 1.5 M sucrose and sensitivity to NaCl
AN4546	12.2	19	4	7	4	1	358	38.3	5.73	78	8.8	4	3		Ortholog(s) have mRNA 3'-UTR AU-rich region binding activity, role in 3'-UTR-mediated mRNA stabilization, negative regulation of MAPK cascade and cytosol localization
AN0051	12.404	19	3	6	3	1	350	39.1	6	73	11.51	3	3		Putative dioxygenase
AN1761	10.437	20	2	6	2	1	181	20.4	4.74	75	10.68	2	2		Ortholog(s) have ubiquitin-protein transferase activity
AN2163	12.133	12	3	6	3	1	283	31.2	7.47	108	10.52	3	3	kapG	Nonessential protein with similarity to yeast karyopherin Kap114p
AN2508	11.535	12	3	6	3	1	507	55.2	7.55	45	11.85	3	3		Ortholog(s) have cysteine desulfurase activity and role in cellular iron ion homeostasis, iron-sulfur cluster assembly, mitochondrial tRNA thio-modification, tRNA wobble uridine modification
AN3019	8.635	20	3	6	3	1	276	30.6	4.87	52	7.96	3	3		Ortholog(s) have role in proteasome-mediated ubiquitin-dependent protein catabolic process and CENP-A containing chromatin, nucleus, proteasome regulatory particle, lid subcomplex, proteasome storage granule localization
AN3226	14.588	21	3	6	3	1	312	34.2	9.41	51	7.35	3	3	pkfC	Has domain protein; aspernidine A secondary metabolism gene cluster member; protein levels decrease in response to farnesol
AN2999	13.017	9	3	6	3	1	493	55.1	8.97	93	8.59	3	3	idpA	Putative isocitrate dehydrogenase (NADP+) with a predicted role in the TCA cycle; regulated by carbon source; alternative transcription start sites specify mitochondrial or cytoplasmic and peroxisomal protein localization
AN0075	7.958	14	3	5	3	1	368	40	6.32	35	4.41	2	3	tigA	Putative protein disulfide isomerase
AN0299	6.841	7	2	4	2	1	366	40.7	6.68	52	2.78	2	2		Putative chitinase; glycoside hydrolase family 18 (GH18) protein with a predicted role in chitin hydrolysis
AN10257	8.101	6	2	4	2	1	465	48.5	7.01	93	6.01	2	2		Ortholog(s) have mRNA binding activity, role in telomere maintenance and cytoplasm, nucleus localization
AN2142	10.841	10	2	4	2	1	553	60.6	5.11	83	8.03	2	2	kapA	Karyopherin (importin) alpha, involved in protein import into nucleus
AN2918	12.249	8	2	4	2	1	536	57.6	8.37	116	10.09	2	2	cct4	Putative chaperonin complex component, TCP-1 delta subunit; ortholog of S. cerevisiae Cct4p; expression reduced after exposure to farnesol
AN2988	6.02	16	2	4	2	1	269	29.9	4.98	15	2.24	2	2		Ortholog(s) have gamma-glutamylcyclotransferase activity, role in glutathione catabolic process and cytosol, nucleus localization
AN4775	6.314	7	2	4	2	1	487	56.4	7.17	21	4.64	2	2		Ortholog(s) have role in cullin deneddylation, positive regulation of mitotic metaphase/anaphase transition, proteasome-mediated ubiquitin-dependent protein catabolic process
AN8485	6.253	16	2	4	2	1	310	33.4	4.91	14	3.48	2	2		Ortholog(s) have cytosol, nucleus localization
AN3598	8.809	16	2	4	2	1	108	11.6	7.18	96	7.38	2	2	fprA	Putative peptidyl-prolyl cis-trans isomerase; FKBP12 homolog; mutant displays reduced growth on 2-pyrrolidone and enhanced growth on threonine
AN2047	8.238	31	2	3	2	1	149	17	4.27	57	3.12	2	1	CaM	Calmodulin; EF-hands containing calcium binding protein; required for normal progression through the cell-cycle; localizes to hyphal tips and transiently to sites of septation; transcript upregulated in response to camptothecin
AN3070	11.277	11	2	3	2	1	541	59.1	6.49	57	6.21	1	2		Ortholog(s) have chaperonin-containing T-complex, nucleus localization
AN1971	6.896	9	2	3	2	1	458	49.8	6.42	26	3.01	2	1		Ortholog(s) have ATP-dependent 3'-5' DNA helicase activity, ATP-dependent 5'-3' DNA helicase activity, sequence-specific DNA binding activity
AN8790	7.833	7	2	3	2	1	581	64	6.18	34	5.88	1	2	xkiA	Putative D-xylulokinase with a predicted role in xylulose metabolism; transcriptionally induced by growth on xylose
Systematic				Systematic name, reference strain
Sum PEP Score				The sum of the ion scores of all peptides that were identified
Coverage [%]				The porcentage of protein sequence covered by identified peptides
# Peptides				The total number of distint peptide sequence identified in the protein group
# PSMs				The number of peptide spectrum matches
# Unique Peptides				The number of peptide sequence that are unique to a protein group
# Protein Groups				The number of groups of proteins
# AAs				The number of aminoacids of the protein
MW [kDa]				The molecular weight of the protein identified
calc. pI				The calculated Isoelectric point of the protein
Score Mascot: A Mascot				The statistical score for how well the experiment data match the database sequence
Score Sequest HT: A Sequest HT				The sum of the scores of the individual peptides from the Sequest HT search
# Peptides (by Search Engine): A Mascot				The number of distinct peptide sequences in a protein group from the Mascot search
# Peptides (by Search Engine): A Sequest HT				The number of distinct peptide sequences in a protein group from the Sequest HT search
Name				Standard name

## Sheet: specific Ste7 glucose
Systematic	Sum PEP Score	Coverage [%]	# Peptides	# PSMs	# Unique Peptides	# Protein Groups	# AAs	MW [kDa]	calc. pI	Score Mascot: A Mascot	Score Sequest HT: A Sequest HT	# Peptides (by Search Engine): A Mascot	# Peptides (by Search Engine): A Sequest HT	Name	Description
AN3422	390.46	80	40	601	40	1	539	58.9	9.26	7702	1009.2	40	40	ste7	MAP kinase kinase (MAPKK), component of a signaling module SteD-SteC-MkkB-MpkB that controls coordination of development and secondary metabolism; mutants have a moderate growth defect and display arrested sexual development
AN2269	277.787	58	38	221	38	1	886	97.7	7.84	1870	341.09	37	38	steC	Mitogen-activated protein kinase kinase (MAPKK), component of a signaling module SteD-SteC-MkkB-MpkB that controls coordination of development and secondary metabolism; mutant has a moderate growth defect and arrested sexual development
AN2701	330.534	47	54	207	54	1	1570	171.6	9.52	2194	347.64	53	51	hamE	Ortholog(s) have role in conidiophore development, hyphal growth, sporocarp development involved in sexual reproduction, syncytium formation by plasma membrane fusion
AN2545	169.148	11	38	81	38	1	6919	764.2	6.11	927	124.95	38	37	easA	Putative nonribosomal peptide synthetase; emericellamide synthetase; required for emericellamide biosynthesis; emericellamide (eas) biosynthetic gene cluster member
AN7388	118.569	46	19	60	19	1	739	82.1	6.29	713	98.33	19	19	cpeA	Putative catalase-peroxidase with a predicted role in gluconic acid and gluconate metabolism; protein also identified as laccase II which is expressed during sexual development
AN7252	100.055	59	19	46	19	1	494	54.3	5.82	494	73.76	17	18	steD	Component of the MAP kinase signaling module that includes SteC, MkkB, MpkB, and controls coordination of development and secondary metabolism
AN2547	80.474	21	21	45	21	1	2414	265.5	6.79	318	66.99	20	21	easB	Putative polyketide synthase; required for emericellamide biosynthesis
AN2731	30.519	22	6	33	6	1	412	45.4	6.16	176	44.8	5	6		Ortholog(s) have ATPase activator activity, unfolded protein binding activity
AN6988	45.822	34	9	25	9	1	389	43.4	8.18	242	34.17	9	9		Ortholog(s) have protein domain specific binding activity
AN9067	47.166	15	7	24	7	1	978	109.9	6.34	323	49.73	7	7	tinC	Protein identified by two-hybrid interaction with NimA kinase; TinC is cytoplasmic throughout interphase and is also present in nuclei during mitosis
AN10734	43.142	11	12	23	12	1	2672	291.6	5.62	187	41.79	12	11		Ortholog(s) have role in regulation of translational elongation and cytosolic ribosome, mitochondrion localization
AN2549	40.222	28	7	23	7	1	565	62.7	6.46	187	38.74	7	7	easD	Putative acyl-CoA ligase; required for emericellamide biosynthesis; emericellamide (eas) biosynthetic gene cluster member
AN1177	30.342	14	9	20	9	1	950	105.7	5.55	180	28.27	9	9		Ortholog(s) have cytosol, plasma membrane localization
AN3719	35.362	27	6	20	6	1	354	41	6.9	182	30.63	6	6	mpkB	MAP kinase, component of a signaling module SteD-SteC-MkkB-MpkB that controls coordination of development and secondary metabolism; phosphorylates VeA in vitro; mutant has moderate growth defect and arrested sexual development
AN4236	35.41	32	9	20	9	1	465	51.8	5.07	165	31.2	9	9		Probable 26S proteasome subunit and member of the CDC48/PAS1/SEC18 family of ATPases; transcript upregulated in response to camptothecin
AN8021	36.582	36	7	18	7	1	413	44.3	6	199	37.18	7	7	vmaA	Putative vacuolar ATPase (V-ATPase), subunit A; required for normal growth and conidiation; mutation confers resistance to concanamycin; mutant fails to grow at alkaline pH; protein induced by farnesol
AN1025	24.769	11	6	16	6	1	1076	119	6.55	116	17.44	6	6		Predicted GTPase activating protein
AN3134	27.471	18	5	15	5	1	538	58.9	6.21	137	22.5	4	5		Ortholog(s) have role in cellular response to drug and chaperonin-containing T-complex, nucleus localization
AN4547	24.654	13	6	15	6	1	917	100.6	5.55	146	26.67	5	6		Ortholog(s) have role in establishment or maintenance of cell polarity and cytosol localization
AN0565	35.359	6	7	14	7	1	2275	249.4	6.32	218	29.41	7	7	pyrABCN	Multifunctional enzyme with carbamoyl-phosphate synthase (CPSase) and aspartate carbamoyltransferase (ATCase) activities that catalyze the first two steps in pyrimidine biosynthesis
AN1700	21.398	5	5	14	5	1	1144	125.6	5.01	123	17.4	5	5		Putative 26S proteasome regulatory subunit; transcript upregulated in response to camptothecin
AN5168	15.516	9	6	12	6	1	1299	142.8	6.48	87	19.17	6	6		Has domain(s) with predicted nucleoside-triphosphatase activity, nucleotide binding activity
AN6070	25.157	9	6	12	6	1	1019	112	7.31	147	17.24	6	6		Ortholog(s) have ATP-dependent 3'-5' DNA helicase activity, ATP-dependent four-way junction helicase activity, DNA replication origin binding, chromatin binding and single-stranded DNA binding, more
AN0481	21.577	7	4	10	4	1	1114	124	5.86	128	20.68	4	4		Protein of unknown function
AN0596	24.043	5	3	10	3	1	1132	123.9	5.08	149	22.83	3	3	ddbA	Putative DNA damage binding protein involved in the DNA damage response; homolog of human DDB1; NeddH-associated protein
AN1126	18.618	28	4	10	4	1	183	21	5.72	99	15.44	4	4	arfA	Putative ADP ribosylation factor involved in hyphal growth and secretion; essential gene; ArfA-GFP localizes to presumed Golgi compartments
AN2238	14.78	20	4	10	4	1	377	40.2	9.32	113	12.37	3	4		Ortholog(s) have cytosol, nucleus localization
AN4479	21.462	5	4	10	4	1	1297	142.7	5.41	109	9.01	4	3	nikA	Putative histidine-specific protein kinase, part of a two-component signal transduction phosphorelay system involved in response to fungicides; mutant has a strong growth defect
AN5781	17.804	40	4	10	4	1	205	23.4	5.52	148	15.72	4	4		Putative 30 kilodalton heat shock protein; transcript levels increase during the unfolded-protein response (UPR); palA-dependent expression independent of pH
AN10882	17.96	11	5	9	5	1	653	71.6	4.92	105	12.76	5	4		Ortholog of A. fumigatus Af293 : Afu4g04560, A. niger CBS 513.88 : An14g00260, A. oryzae RIB40 : AO090206000132, Neosartorya fischeri NRRL 181 : NFIA_028790 and Aspergillus wentii : Aspwe1_0115725
AN0297	10.721	39	4	8	4	1	204	22	6.28	64	12.03	4	4		Putative protoplast secreted protein 2; intracellular, menadione stress-induced protein
AN10020	16.804	7	4	8	4	1	906	100.7	4.98	112	14.97	4	4		Ortholog(s) have role in proteasome-mediated ubiquitin-dependent protein catabolic process and cytosol, nuclear periphery localization
AN5774	13.791	5	4	8	4	1	1899	209.5	6.62	81	15.07	4	4		Ortholog(s) have protein complex scaffold activity
AN7501	19.642	20	4	8	4	1	271	29.9	4.91	139	14.13	4	4		Ortholog(s) have cytosol, nucleus localization
AN9120	15.858	3	4	8	4	1	1252	141.6	6.76	116	13.59	4	4		Ortholog(s) have DNA binding, DNA-directed RNA polymerase activity, RNA binding activity and role in chromatin silencing by small RNA, transcription from RNA polymerase II promoter
AN2149	10.271	12	4	7	4	1	568	61.9	6.84	55	11.76	3	4	cct1	Putative chaperonin complex component, TCP-1 alpha subunit; ortholog of S. cerevisiae Tcp1p; expression reduced after exposure to farnesol
AN2213	14.302	20	4	7	4	1	460	51.1	5.85	89	7.77	3	4		Ortholog(s) have proteasome-activating ATPase activity
AN4016	14.987	20	2	7	1	1	128	14.6	9.83	113	11.97	2	2		Possible pseudogene, similar to 60S ribosomal protein L40
AN4315	14.125	6	3	7	3	1	751	83	6.27	143	11	3	3		Ortholog(s) have role in regulation of translational elongation and cytosolic ribosome localization
AN6875	13.67	3	4	7	4	1	1713	190.9	5.39	58	11.8	3	4		Kinesin-family protein
AN8055	15.388	11	3	7	3	1	609	65.2	7.37	82	12.6	3	3		Ortholog(s) have nucleolus localization
AN0665	12.956	20	2	6	2	1	315	33.9	4.72	62	10.81	2	2	aneA	Coatomer subunit epsilon involved in vesicle transport; mutants are defective in cleistothecium formation
AN2080	9.225	5	2	6	2	1	708	76.8	8.18	20	8.77	2	2		Ortholog(s) have translation release factor activity, role in cytoplasmic translational termination and cytosolic ribosome, translation release factor complex localization
AN2163	11.167	15	3	6	3	1	283	31.2	7.47	103	9.33	3	3	kapG	Nonessential protein with similarity to yeast karyopherin Kap114p
AN2930	13.134	16	3	6	3	1	232	25.7	7.3	48	11.79	3	3		Ortholog(s) have mitochondrion localization
AN4182	10.331	12	2	6	2	1	323	36.6	7.28	63	10.55	2	2	nimX	Cyclin-dependent protein kinase involved in cell cycle control; required for cell cycle progression through G1 and G2; regulated by NimE cyclin and NimT phosphatase; homolog of S. pombe cdc2; transcript camptothecin upregulated
AN4282	14.682	8	3	6	3	1	881	99.1	5.48	55	10.07	3	3		Ortholog(s) have metalloaminopeptidase activity, role in peptide catabolic process and intracellular localization
AN5973	7.549	3	2	6	2	1	640	71.3	7.66	75	8.69	2	2	pkcB	Protein with similarity to protein kinase C; involved in polar axis establishment and germling growth; mutant is inviable and forms microcolonies
AN6300	5.926	11	2	6	2	1	352	40	9.19	25	9.84	2	2		Ortholog(s) have role in DNA strand elongation involved in DNA replication, UV-damage excision repair and Elg1 RFC-like complex, cytosol, nucleus localization
AN2581	14.968	5	3	5	3	1	1282	140.4	7.77	123	7.61	2	3	hk-8-1	Putative histidine-containing phosphotransfer protein
AN4223	11.089	3	3	5	3	1	2074	229.2	4.72	81	7.06	3	2		Ortholog of A. fumigatus Af293 : Afu1g06330, A. niger CBS 513.88 : An18g05040, A. oryzae RIB40 : AO090001000414, Aspergillus wentii : Aspwe1_0038234 and Aspergillus sydowii : Aspsy1_0091021
AN4269	7.239	47	3	5	3	1	129	14.5	6.79	23	2.47	3	2		Ortholog(s) have DNA binding, RNA polymerase II activity, RNA-directed RNA polymerase activity, role in termination of RNA polymerase II transcription and DNA-directed RNA polymerase II, core complex, cytosol localization
AN6157	9.566	28	3	5	3	1	274	30.1	6.81	42	9.48	2	3	pyrG	Orotidine-5'-phosphate decarboxylase; enzyme of the pyrimidine biosynthesis pathway; pyrG89 mutant induces sexual development and is sensitive to excess uracil
AN0121	6.174	13	2	4	2	1	347	37.6	6.2	27	5.73	2	2	hemC	porphobilinogen deaminase; heme biosynthesis enzyme that facilitates growth in reactive nitrogen species conditions; transcriptionally induced by reactive nitrogen species
AN0299	5.854	8	2	4	2	1	366	40.7	6.68	45	5.43	2	2		Putative chitinase; glycoside hydrolase family 18 (GH18) protein with a predicted role in chitin hydrolysis
AN0866	8.076	6	2	4	2	1	702	77.9	7.59	59	7.72	2	2		Ortholog of A. nidulans FGSC A4 : AN3519, AN2646, AN0587, AN7370 and A. fumigatus Af293 : Afu1g15200, Afu3g03790, Afu4g14040, Afu5g06900, Afu7g08575
AN0948	10.015	3	2	4	2	1	753	84.2	7.3	87	6.81	2	2		Has domain(s) with predicted ATP binding, ATPase activity, nucleoside-triphosphatase activity, nucleotide binding activity
AN10324	9.599	21	2	4	2	1	184	20.9	9.01	33	5.79	2	2	ubcL	Putative neddylation machinery protein; constitutively expressed during all stages of the fungal life cycle
AN2873	11.716	8	2	4	2	1	375	41.1	5.25	100	4.04	2	2	lysA	Putative saccharopine dehydrogenase (NAD+, L-lysine-forming) with a predicted role in lysine metabolism
AN2963	5.875	3	2	4	2	1	1261	144.5	5.8	37	7.21	2	2		Ortholog(s) have role in mitotic sister chromatid cohesion and nuclear mitotic cohesin complex localization
AN2998	5.13	4	2	4	2	1	1031	110.7	8.34	32	3.47	2	2		Putative multifunctional enzyme with a predicted role in one-carbon metabolism; palA-dependent expression independent of pH
AN3555	7.292	23	2	4	2	1	180	20.3	6.37	27	3.72	2	2		Small heat-shock protein; Hsp30p ortholog/paralog; expression upregulated after exposure to farnesol; palA-dependent expression independent of pH
AN3720	8.001	4	2	4	2	1	908	99.2	6.55	42	2.81	2	2		Ortholog(s) have cytosol, endoplasmic reticulum exit site localization
AN4409	7.256	8	2	4	2	1	359	39	7.37	58	6.9	2	2	argB	Ornithine carbamoyltransferase of the arginine biosynthesis pathway; catalyzes a step in the biosynthesis of arginine precursor ornithine; mutants show reduced rate of DNA damage repair; protein abundance decreased by menadione
AN4498	7.654	8	2	4	2	1	543	59	5.06	38	6.53	2	2		Ortholog of A. fumigatus Af293 : Afu2g03320, A. niger CBS 513.88 : An07g07800, A. oryzae RIB40 : AO090120000253, Aspergillus wentii : Aspwe1_0028102 and Aspergillus sydowii : Aspsy1_0062404
AN4563	8.448	12	2	4	2	1	370	42.6	9.55	81	7.34	2	2	ckiA	Casein kinase I; required for delivery of amino acid transporters to the plasma membrane; mutants arrest as short germings
AN4965	6.638	1	2	4	2	1	2337	260.5	5.97	63	6.31	2	2		Ortholog(s) have cytosol, nucleus localization
AN5972	4.518	4	2	4	2	1	853	94.5	4.97	15	5.22	2	2		Ortholog(s) have ubiquitin binding activity
AN8547	5.041	6	2	4	2	1	576	63.7	6.11	42	6.8	2	2	gmcA	Putative glucose-methanol-choline (GMC) oxidoreductase; required for early stages of conidiophore development; intracellular; protein abundance decreased by menadione stress
AN8702	11.298	31	2	4	2	1	150	16.9	6.54	71	9.03	2	2		Ortholog(s) have ubiquitin conjugating enzyme activity, ubiquitin-protein transferase activity and role in UV-damage excision repair, free ubiquitin chain polymerization, postreplication repair, protein K63-linked ubiquitination
AN1610	2.682	9	2	3	2	1	343	36.8	9.82	0	0	1	2		Ortholog of A. fumigatus Af293 : Afu4g09230, A. oryzae RIB40 : AO090023000613, Neosartorya fischeri NRRL 181 : NFIA_106900, Aspergillus wentii : Aspwe1_0166893 and Aspergillus versicolor : Aspve1_0440039
AN4775	3.347	5	2	3	2	1	487	56.4	7.17	51	2.32	1	2		Ortholog(s) have role in cullin deneddylation, positive regulation of mitotic metaphase/anaphase transition, proteasome-mediated ubiquitin-dependent protein catabolic process
AN6080	12.477	27	2	3	2	1	200	21.9	4.88	90	5.97	2	1		Ortholog(s) have role in retrograde vesicle-mediated transport, Golgi to ER and COPI vesicle coat, cytosol, nucleus localization
AN6364	6.696	4	2	3	2	1	1215	139.4	6.25	39	4.42	1	2	sudA	Protein of the chromosome scaffold, involved with BimD in chromosome segregation; member of the DA-box protein family; transcript upregulated in response to camptothecin
AN1965	4.047	10	2	2	2	1	320	35	7.21		0		2	prs2	Putative ribose-phosphate pyrophosphokinase with a predicted role in histidine metabolism; interacts with prs1 and prs3
Systematic				Systematic name, reference strain
Sum PEP Score				The sum of the ion scores of all peptides that were identified
Coverage [%]				The porcentage of protein sequence covered by identified peptides
# Peptides				The total number of distint peptide sequence identified in the protein group
# PSMs				The number of peptide spectrum matches
# Unique Peptides				The number of peptide sequence that are unique to a protein group
# Protein Groups				The number of groups of proteins
# AAs				The number of aminoacids of the protein
MW [kDa]				The molecular weight of the protein identified
calc. pI				The calculated Isoelectric point of the protein
Score Mascot: A Mascot				The statistical score for how well the experiment data match the database sequence
Score Sequest HT: A Sequest HT				The sum of the scores of the individual peptides from the Sequest HT search
# Peptides (by Search Engine): A Mascot				The number of distinct peptide sequences in a protein group from the Mascot search
# Peptides (by Search Engine): A Sequest HT				The number of distinct peptide sequences in a protein group from the Sequest HT search
Name				Standard name

## Sheet: specific MpkB glucose
Systematic	Sum PEP Score	Coverage [%]	# Peptides	# PSMs	# Unique Peptides	# Protein Groups	# AAs	MW [kDa]	calc. pI	Score Mascot: A Mascot	Score Sequest HT: A Sequest HT	# Peptides (by Search Engine): A Mascot	# Peptides (by Search Engine): A Sequest HT	Name	Description
AN3719	356.859	87	38	928	38	1	354	41	6.9	7414	1204.93	38	38	mpkB	MAP kinase, component of a signaling module SteD-SteC-MkkB-MpkB that controls coordination of development and secondary metabolism; phosphorylates VeA in vitro; mutant has moderate growth defect and arrested sexual development
AN6560	226.005	67	25	329	25	1	459	49.2	10.52	3320	508.67	25	23		Ortholog of A. fumigatus Af293 : Afu6g04600, A. niger CBS 513.88 : An15g00728, A. oryzae RIB40 : AO090701000086, Aspergillus wentii : Aspwe1_0324754 and Aspergillus sydowii : Aspsy1_0037161
AN2701	303.523	47	56	203	56	1	1570	171.6	9.52	2295	305.28	54	55	hamE	Ortholog(s) have role in conidiophore development, hyphal growth, sporocarp development involved in sexual reproduction, syncytium formation by plasma membrane fusion
AN5603	221.745	49	42	136	42	1	1218	134.1	6.62	1739	200.97	41	40		Ortholog of A. nidulans FGSC A4 : AN3743, A. fumigatus Af293 : Afu4g11320, Afu7g04400, A. niger CBS 513.88 : An13g00980, An04g05280 and A. oryzae RIB40 : AO090005000127
AN2290	136.668	47	20	115	20	1	692	76.6	6.93	952	190.47	20	20	steA	STE-like transcription factor with homeobox and zinc finger domains; null mutation blocks sexual cycle but not asexual development, forms Hulle cells but no ascogenous tissue nor cleistothecia
AN3422	46.027	40	11	25	11	1	539	58.9	9.26	310	39.2	11	11	ste7	MAP kinase kinase (MAPKK), component of a signaling module SteD-SteC-MkkB-MpkB that controls coordination of development and secondary metabolism; mutants have a moderate growth defect and display arrested sexual development
AN4544	36.778	23	12	24	12	1	702	76	6.81	322	37.03	12	11	msgA	Putative dual-specificity protein tyrosine/serine/threonine phosphatase
AN8862	25.365	8	7	15	7	1	1569	179	6.99	117	22.4	6	7	myoV	Myosin V; involved in the movement of vesicles to the hyphal tip; essential for polarized growth in the absence of microtubules
AN4016	16.35	41	5	13	1	1	128	14.6	9.83	129	15.98	4	5		Possible pseudogene, similar to 60S ribosomal protein L40
AN11173	21.523	20	5	12	5	1	420	47.4	6.54	121	21.93	5	5		Ortholog of Aspergillus flavus NRRL 3357 : AFL2T_11268
AN0870	19.764	23	4	10	4	1	314	32.9	9.36	96	15.42	4	4		Putative transporter with a predicted role in small molecule transport
AN7836	8.005	15	3	6	3	1	342	36.5	5.57	37	10.24	3	3		Ortholog of A. fumigatus Af293 : Afu7g01060, A. oryzae RIB40 : AO090003000833, Neosartorya fischeri NRRL 181 : NFIA_113770 and Aspergillus terreus NIH2624 : ATET_02590
AN8702	8.961	31	2	6	2	1	150	16.9	6.54	70	13.02	2	2		Ortholog(s) have ubiquitin conjugating enzyme activity, ubiquitin-protein transferase activity and role in UV-damage excision repair, free ubiquitin chain polymerization, postreplication repair, protein K63-linked ubiquitination
AN9067	6.92	4	3	6	3	1	978	109.9	6.34	29	7.5	3	3	tinC	Protein identified by two-hybrid interaction with NimA kinase; TinC is cytoplasmic throughout interphase and is also present in nuclei during mitosis
AN0411	5.149	14	2	4	2	1	189	21.4	6.42	60	4.9	2	2		Putative GTPase with a predicted role in ER to Golgi transport
AN0565	11.139	2	2	4	2	1	2275	249.4	6.32	68	8.61	2	2	pyrABCN	Multifunctional enzyme with carbamoyl-phosphate synthase (CPSase) and aspartate carbamoyltransferase (ATCase) activities that catalyze the first two steps in pyrimidine biosynthesis
AN2731	5.258	8	2	4	2	1	412	45.4	6.16	62	5.37	2	2		Ortholog(s) have ATPase activator activity, unfolded protein binding activity
Systematic				Systematic name, reference strain
Sum PEP Score				The sum of the ion scores of all peptides that were identified
Coverage [%]				The porcentage of protein sequence covered by identified peptides
# Peptides				The total number of distint peptide sequence identified in the protein group
# PSMs				The number of peptide spectrum matches
# Unique Peptides				The number of peptide sequence that are unique to a protein group
# Protein Groups				The number of groups of proteins
# AAs				The number of aminoacids of the protein
MW [kDa]				The molecular weight of the protein identified
calc. pI				The calculated Isoelectric point of the protein
Score Mascot: A Mascot				The statistical score for how well the experiment data match the database sequence
Score Sequest HT: A Sequest HT				The sum of the scores of the individual peptides from the Sequest HT search
# Peptides (by Search Engine): A Mascot				The number of distinct peptide sequences in a protein group from the Mascot search
# Peptides (by Search Engine): A Sequest HT				The number of distinct peptide sequences in a protein group from the Sequest HT search
Name				Standard name

## Sheet: specific PbsA glucose
Systematic	Sum PEP Score	Coverage [%]	# Peptides	# PSMs	# Unique Peptides	# Protein Groups	# AAs	MW [kDa]	calc. pI	Score Mascot: A Mascot	Score Sequest HT: A Sequest HT	# Peptides (by Search Engine): A Mascot	# Peptides (by Search Engine): A Sequest HT	Name	Description
AN0931	257.487	48	29	168	29	1	651	68.4	6.2	1774	233.49	29	27	pbsA	Mitogen activated protein kinase kinase (MAPKK) of the HOG signaling pathway that regulates osmotic stress response; mutants are sensitive to NaCl and 1.5 M sucrose
AN7388	117.135	50	24	53	24	1	739	82.1	6.29	494	77.61	23	22	cpeA	Putative catalase-peroxidase with a predicted role in gluconic acid and gluconate metabolism; protein also identified as laccase II which is expressed during sexual development
AN2545	102.105	6	23	50	23	1	6919	764.2	6.11	470	72.94	21	23	easA	Putative nonribosomal peptide synthetase; emericellamide synthetase; required for emericellamide biosynthesis; emericellamide (eas) biosynthetic gene cluster member
AN5781	64.534	69	12	38	12	1	205	23.4	5.52	318	49.92	12	12		Putative 30 kilodalton heat shock protein; transcript levels increase during the unfolded-protein response (UPR); palA-dependent expression independent of pH
AN9067	52.644	19	10	24	10	1	978	109.9	6.34	312	46.55	8	10	tinC	Protein identified by two-hybrid interaction with NimA kinase; TinC is cytoplasmic throughout interphase and is also present in nuclei during mitosis
AN2547	44.515	10	13	23	13	1	2414	265.5	6.79	194	23.7	13	10	easB	Putative polyketide synthase; required for emericellamide biosynthesis
AN3555	28.823	28	7	20	5	1	180	20.3	6.37	159	25.48	7	6		Small heat-shock protein; Hsp30p ortholog/paralog; expression upregulated after exposure to farnesol; palA-dependent expression independent of pH
AN2731	30.231	25	7	18	7	1	412	45.4	6.16	103	19.33	6	7		Ortholog(s) have ATPase activator activity, unfolded protein binding activity
AN7725	40.62	24	5	14	5	1	304	32.3	6.33	320	26.98	5	5	pyroA	Protein required for biosynthesis of pyridoxine; highly conserved throughout fungi, plants and bacteria
AN1177	27.467	15	7	13	7	1	950	105.7	5.55	105	19.39	7	6		Ortholog(s) have cytosol, plasma membrane localization
AN8021	26.754	27	5	12	5	1	413	44.3	6	117	20.05	5	5	vmaA	Putative vacuolar ATPase (V-ATPase), subunit A; required for normal growth and conidiation; mutation confers resistance to concanamycin; mutant fails to grow at alkaline pH; protein induced by farnesol
AN3422	25.477	16	6	12	6	1	539	58.9	9.26	139	16.47	6	6	ste7	MAP kinase kinase (MAPKK), component of a signaling module SteD-SteC-MkkB-MpkB that controls coordination of development and secondary metabolism; mutants have a moderate growth defect and display arrested sexual development
AN1868	22.353	27	5	12	5	1	494	53.2	7.28	25	17.91	5	5		Putative glycerol dehydrogenase with a predicted role in glycerol metabolism; protein expressed at decreased levels in a hapX mutant versus wild-type
AN0299	21.496	19	6	11	6	1	366	40.7	6.68	159	12.89	6	5		Putative chitinase; glycoside hydrolase family 18 (GH18) protein with a predicted role in chitin hydrolysis
AN2412	26.985	17	5	11	5	1	414	46.8	6.87	150	17.04	5	4	cmkA	Calcium/calmodulin-dependent protein kinase A; essential for growth and nuclear division; expression downregulated by farnesol; transcript upregulated by camptothecin; mutants have a moderate growth defect and increased pigment production
AN8080	27.085	46	5	11	5	1	167	17.8	5.9	145	15.82	5	5		Ortholog(s) have thioredoxin peroxidase activity, role in cell redox homeostasis, cellular response to oxidative stress, response to metal ion and hyphal cell wall, peroxisome, plasma membrane, yeast-form cell wall localization
AN2549	23.046	21	6	10	6	1	565	62.7	6.46	118	13.72	5	5	easD	Putative acyl-CoA ligase; required for emericellamide biosynthesis; emericellamide (eas) biosynthetic gene cluster member
AN0051	19.294	25	4	10	4	1	350	39.1	6	74	16.53	4	4		Putative dioxygenase
AN6508	15.639	13	4	10	4	1	394	45.2	8.51	85	8.6	4	4	gsk3	Protein kinase; transcript upregulated in response to camptothecin; mutants have brown pigment, a conidiaton defect and a strong growth defect but defects remediated by sucrose; required for nuclear import of CrzA under alkaline pH stress
AN0565	18.636	6	7	10	7	1	2275	249.4	6.32	60	9.53	5	5	pyrABCN	Multifunctional enzyme with carbamoyl-phosphate synthase (CPSase) and aspartate carbamoyltransferase (ATCase) activities that catalyze the first two steps in pyrimidine biosynthesis
AN7367	13.974	12	3	10	3	1	347	37.6	5.6	59	13.23	3	3		Has domain(s) with predicted hydrolase activity, acting on carbon-nitrogen (but not peptide) bonds activity and role in nitrogen compound metabolic process
AN4236	21.054	18	5	10	5	1	465	51.8	5.07	68	8.68	3	5		Probable 26S proteasome subunit and member of the CDC48/PAS1/SEC18 family of ATPases; transcript upregulated in response to camptothecin
AN8547	14.595	16	6	10	6	1	576	63.7	6.11	68	11.22	5	5	gmcA	Putative glucose-methanol-choline (GMC) oxidoreductase; required for early stages of conidiophore development; intracellular; protein abundance decreased by menadione stress
AN0297	15.964	35	4	8	4	1	204	22	6.28	71	8.67	4	4		Putative protoplast secreted protein 2; intracellular, menadione stress-induced protein
AN10562	17.983	31	4	7	4	1	213	23.7	7.24	89	12.98	3	4	msrA	Putative methionine sulfoxide reductase with a predicted role in the reduction of methionine sulfoxide to methionine
AN8702	17.147	43	3	6	3	1	150	16.9	6.54	96	11.82	3	3		Ortholog(s) have ubiquitin conjugating enzyme activity, ubiquitin-protein transferase activity and role in UV-damage excision repair, free ubiquitin chain polymerization, postreplication repair, protein K63-linked ubiquitination
AN2548	10.34	10	3	5	3	1	479	52.9	5.27	70	9.23	2	3	easC	Putative acyltransferase; required for emericellamide biosynthesis; emericellamide (eas) biosynthetic gene cluster member
AN1047	9.025	13	3	4	3	1	438	46.5	7.09	36	2.8	2	2		Putative heat shock protein
AN2149	9.742	6	2	4	2	1	568	61.9	6.84	45	7.52	2	2	cct1	Putative chaperonin complex component, TCP-1 alpha subunit; ortholog of S. cerevisiae Tcp1p; expression reduced after exposure to farnesol
AN3026	7.323	3	2	4	2	1	1205	134.6	6.19	50	6.06	2	2	copA	Alpha-COP coatamer-related protein involved in the establishment and maintenance of polarized growth; temperature sensitive mutants defective in nuclear division at the restrictive temperature
AN3687	8.055	26	2	4	2	1	184	19.6	9.2	45	3.68	2	2		Ortholog(s) have cytosol, mitochondrion, nucleus localization
Systematic				Systematic name, reference strain
Sum PEP Score				The sum of the ion scores of all peptides that were identified
Coverage [%]				The porcentage of protein sequence covered by identified peptides
# Peptides				The total number of distint peptide sequence identified in the protein group
# PSMs				The number of peptide spectrum matches
# Unique Peptides				The number of peptide sequence that are unique to a protein group
# Protein Groups				The number of groups of proteins
# AAs				The number of aminoacids of the protein
MW [kDa]				The molecular weight of the protein identified
calc. pI				The calculated Isoelectric point of the protein
Score Mascot: A Mascot				The statistical score for how well the experiment data match the database sequence
Score Sequest HT: A Sequest HT				The sum of the scores of the individual peptides from the Sequest HT search
# Peptides (by Search Engine): A Mascot				The number of distinct peptide sequences in a protein group from the Mascot search
# Peptides (by Search Engine): A Sequest HT				The number of distinct peptide sequences in a protein group from the Sequest HT search
Name				Standard name

## Sheet: Summary
	Selected	GFP pulldow - Xylan			GFP pulldow - Glucose
	proteins	Ste7	MpkB	PbsA	Ste7	MpkB	PbsA
	NikA	x			x
	Ste7	x	x		x	x	x
	MpkB	x	x		x	x
	SteC	x			x
	SteD	x			x
	SskB	x		x
	SskA	x
	GskA	x		x			x
	PbsA	x		x			x
	MpkA	x
	FphA	x
	SakA	x
	MsgA	x	X			x
	HamE				x	x
	HK8				x
